# Supplementary material for: Emergence of Enteroaggregative Escherichia coli within the ST131 Lineage as a Cause of Extraintestinal Infections
Source: mBio. 2020 May 19;11(3):e00353-20. doi: 10.1128/mBio.00353-20 (PMC7240153; doi:10.1128/mBio.00353-20)
Supplement: TABLE S1 [file mBio.00353-20-st001.xls]

## Sheet: user-result-summary
Suppl. Table 1. Metadata for all E. coli ST131 isolates (n=128) from the WHO E. coli and Klebsiella Centre's E. coli collection (1968 to 2011)
Isolate	EAEC	Tetracycline	Beta-lactam	Aminoglycoside	Macrolide	Sulphonamide	Trimethoprim	Phenicol	Fluoroquinolone and aminoglycoside	Fosfomycin	MLST 1	serotype	plasmids	IncF	fimtype
C1008-90			blaTEM-1A	strA,strB							ST-131	:H4	IncI1,Col8282,Col(MG828),ColRNAI		fimH22
C1020-68											ST-131	:H4	IncFII,IncFIB(AP001918)	[F64:A-:B52*]	fimH22
C1021-68											ST-131	:H4	IncFII,IncFIB(AP001918)	[F64:A-:B52*]	fimH22
C105-07											ST-131	O25:H4	IncFII,IncI1,IncFIB(AP001918)	[F24:A-:B40]	fimH22
C106-07											ST-131	O25:H4	IncFII,IncI1,IncFIB(AP001918),Col156,Col(KPHS6)	[F24:A-:B40]	fimH22
C1077-92			blaTEM-1B	aac(3)-IId-like,aadA2	mph(A)	sul1	dfrA12	catA1-like			ST-131	O25:H4	IncFII(pRSB107),IncFIA	[F1:A1:B-]	fimH22
C108-07											ST-131	O25:H4	IncFIC(FII),IncI1,IncFIB(AP001918),Col(MG828)	[F18:A-:B1]	fimH22
C1112-68			blaTEM-1A	aadA1,strA,strB		sul1		catA1-like			ST-131	:H4	IncFII,IncFIB(AP001918),IncFIA	[F2:A6:B26]	fimH22
C114-10		tet(A)	blaCTX-M-14,blaTEM-1B	aac(3)-IId-like,aadA5,strA,strB-like	mph(A)	sul1,sul2	dfrA17				ST-131	O25:H4	IncFII(pRSB107),IncFIA,IncFIB(AP001918),Col156	[F1:A2:B20]	fimH30
C1180-87		tet(B)	blaOXA-1	aadA1-like,aph(3')-Ia-like		sul1		catA1-like			ST-131	O25:H4	IncFII(pRSB107),IncFIA,IncFIB(AP001918),Col8282,ColRNAI,Col(MG828)	[F1:A1:B1]	fimH54
C128-10		tet(A)	blaCTX-M-15,blaTEM-1B	aadA5	mph(A)	sul1	dfrA17	catB3-like	aac(6')Ib-cr		ST-131	O25:H4	IncFII,IncFIA,Col(BS512),Col156	[F2:A1:B-]	fimH30
C13-06			blaTEM-1B	aac(3)-IId-like,aadA5-like		sul1					ST-131	O25:H4	IncFIA,IncFIB(AP001918),IncFII(Y),ColRNAI,Col156,Col(MG828)	[F1:A2:B20]	fimH30
C136-87				aadB		sul1		catA1-like			ST-131	O25:H4	IncFII(pRSB107),IncFIA,IncFIB(AP001918)	[F1:A1:B1]	fimH22
C139-06		tet(A)	blaCTX-M-15,blaOXA-1,blaTEM-1B	aac(3)-IIa-like,aadA1,aadA5,aadB	mph(A),mph(A)-like	sul1	dfrA17	catB3-like,cmlA1-like	aac(6')Ib-cr		ST-131	:H4	IncFII,IncFIA,IncY,Col8282,Col(MG828)	[F2:A1:B-]	fimH30
C140-06		tet(A)	blaCTX-M-15	aadA1,aadB	mph(A)	sul1	dfrA17	cmlA1-like	aac(6')Ib-cr		ST-131	O25:H4	IncFII,IncFIA,IncY,Col(MG828)	[F2:A1:B-]	fimH30
C14-06			blaTEM-1B	aac(3)-IId-like,aadA5-like		sul1					ST-131	O25:H4	IncFIA,IncFIB(AP001918),IncFII(Y),Col156,Col(MG828)	[F1:A2:B20]	fimH30
C1535-85		tet(B)-like	blaTEM-1A								Novel	O25:H4	IncFII,Col(MG828)	[F2:A-:B-]	fimH22
C156-00	Yes		blaTEM-1B	aac(3)-IId-like,aadA2	mph(A)	sul1	dfrA12				ST-131	O25:H4	IncFII(pRSB107),IncFIB(AP001918),Col(MG828)	[F1*:A-:B33]	fimH22
C167-00	Yes		blaTEM-1B	aac(3)-IId-like							ST-131	:H4	IncFII(pRSB107),IncFIB(AP001918),Col(MG828)	[F1*:A-:B33]	fimH22
C168-00	Yes		blaTEM-1B	aac(3)-IId-like,aadA2	mph(A)	sul1	dfrA12	catA1-like			ST-131	O25:H4	IncFII(pRSB107),IncFIB(AP001918),Col(MG828)	[F1*:A-:B33]	fimH22
C171-92		tet(A)-like	blaTEM-1C	aadA1		sul1	dfrA1				ST-131	O25:H4	IncFII,IncFIB(AP001918),IncN,ColRNAI,Col(MG828)	[F2:A-:B1]	fimH161
C179-00	Yes		blaTEM-1B	aac(3)-IId-like,aadA2-like			dfrA12	catA1-like			ST-131	O25:H4	IncFII(pRSB107),IncFIB(AP001918),Col8282	[F1:A-:B33*]	fimH27
C180-00	Yes		blaTEM-1B	aac(3)-IId-like,aadA2	mph(A)	sul1	dfrA12	catA1-like			ST-131	O25:H4	IncFII(pRSB107),IncFIB(AP001918),IncX1,IncX4,Col(MG828)	[F1*:A-:B33]	fimH298
C182-03											ST-33	:H14	IncFIA,IncFII(pCoo),IncB/O/K/Z,ColRNAI	[F25*:A1:B-]	fimH446
C187-81		tet(B)	blaCARB-2,blaTEM-1B	aadA1,aadA2,aph(3')-Ia	ere(B)	sul1	dfrA1	catA1-like			ST-131	:H4	IncFII(pRSB107),IncFIA,IncFIB(AP001918),Col(MG828)	[F1:A1:B1]	fimH22
C1883-99	Yes		blaTEM-1B	aac(3)-IId-like,aadA2	mph(A)	sul1	dfrA12	catA1-like			ST-131	:H4	IncFII(pRSB107),IncFIB(AP001918)	[F1:A-:B33*]	fimH27
C189-85		tet(B)	blaOXA-1	aadA1-like		sul1		catA1-like			ST-131	:H4	IncFIA,IncFIB(AP001918),IncFII	[F59*:A1:B1]	fimH22
C209-05											ST-131	O25:H4	IncFII(29),IncFIB(AP001918),IncY,Col156,Col(MG828)	[F29:A-:B10]	fimH30
C223-06		tet(A)	blaCTX-M-14,blaTEM-1B	aac(3)-IIa-like,aadA5,strA,strB-like	mph(A)	sul1,sul2	dfrA17				ST-131	O25:H4	IncFII,IncFIB(AP001918),IncFIA,IncY,Col8282,Col156,ColRNAI	[F2:A2:B20]	fimH30
C226-07											ST-131	O25:H4	IncFIC(FII),IncFIB(AP001918)	[F89:A-:B52*]	fimH22
C230-72			blaTEM-1B	aadA1-like							ST-131	:H4	Col(MG828),ColRNAI		fimH22
C240-72		tet(B)	blaOXA-1,blaTEM-1B	aadA24-like,aph(3')-Ic-like,strA,strB-like		sul1		catA1-like			ST-131	O25:H4	IncHI2A,IncHI2,Col(MG828),ColRNAI		fimH22
C244-06		tet(B)	blaTEM-1B	aph(3')-Ia-like,strA,strB							ST-131	O25:H4	IncFII(pRSB107),IncFII,IncFIB(AP001918),IncFIA	[F1:A1:B1]	fimH298
C246-93											ST-131	:H4	IncFII,IncFIB(AP001918)	[F64:A-:B52*]	fimH22
C247-06		tet(B)									ST-131	:H4	IncFIC(FII),IncFIB(AP001918),Col(MG828),Col156,ColRNAI	[F18:A-:B16]	fimH30
C250-06			blaTEM-1B	aac(3)-IId-like							ST-131	O25:H4	IncFII(pRSB107),IncFIA,Col8282,Col156,Col(MG828)	[F1:A2:B-]	fimH30
C251-06			blaCTX-M-15,blaOXA-1	aac(3)-IId-like	mph(A)	sul1		catB3-like	aac(6')Ib-cr		ST-131	O25:H4	IncFII,IncFIB(AP001918),IncFIA,Col8282	[F36:A4:B1]	fimH30
C252-82											ST-131	O25:H4	IncFII,Col(MG828)	[F2:A-:B-]	fimH22
C253-96											ST-131	:H4	IncFII,IncFIB(AP001918)	[F80*:A-:B52*]	fimH22
C253-98											ST-131	O25:H4	IncFII	[F45:A-:B-]	fimH22
C254-98	Yes		blaTEM-1B	aac(3)-IId-like,aadA2	mph(A)	sul1	dfrA12	catA1-like			ST-131	O25:H4	IncFII(pRSB107),IncFIB(AP001918),Col(MG828)	[F1:A-:B33*]	fimH27
C259-93		tet(A)	blaTEM-1B	aadA1,strA,strB	mph(B)	sul1,sul2	dfrA1	catA1-like			ST-131	:H4	IncFII,IncFIB(AP001918),IncN,Col8282,IncQ1	[F24:A-:B1]	fimH22
C306-11											ST-131	O25:H4	IncFIC(FII),IncI1,IncFIB(AP001918),IncX1,Col(MG828)	[F89:A-:B52*]	fimH22
C311-06		tet(A)	blaCTX-M-15,blaTEM-1B	aadA5	mph(A)	sul1	dfrA17	catB3-like	aac(6')Ib-cr		ST-131	O25:H4	IncFII,IncFIA,Col156,Col(MG828)	[F2:A1:B-]	fimH30
C312-06		tet(A)	blaCTX-M-15,blaOXA-1,blaTEM-1B	aac(3)-IIa-like,strA,strB		sul2	dfrA14-like	catB3-like	aac(6')Ib-cr		ST-131	O25:H4	IncFII,IncFIB(AP001918),IncFIA,Col8282	[F2:A6*:B1]	fimH30
C315-06		tet(A)	blaCTX-M-15,blaOXA-1	aadA5,strA	mph(A)	sul1,sul2	dfrA17	catB3-like	aac(6')Ib-cr		ST-131	O25:H4	IncFII(pRSB107),IncFIA,IncFIB(AP001918),Col156	[F1:A2:B20]	fimH30
C317-06		tet(A)	blaCTX-M-15,blaOXA-1					catB3-like	aac(6')Ib-cr		ST-131	O25:H4	IncFII,IncFIA,Col(BS512),IncY,Col156,Col(KPHS6),Col(MG828)	[F2:A1:B-]	fimH30
C318-97		tet(A)	blaTEM-1B								ST-131	O25:H4	IncFII,IncFIB(AP001918),IncX1,p0111,Col(MG828)	[F24:A-:B1]	fimH22
C322-97		tet(A)	blaTEM-1B								ST-131	:H4	IncFII,IncFIB(AP001918),IncX1,p0111	[F-:A-:B1]	fimH22
C323-06		tet(A)	blaOXA-1,blaTEM-1B	aac(3)-IIa-like				catB3-like	aac(6')Ib-cr		ST-131	O25:H4	IncFII,IncFIA,Col8282,Col(MG828)	[F2:A1:B-]	fimH30
C327-06		tet(A)	blaTEM-1C								ST-131	:H4	IncFII,IncFIB(AP001918)	[F2:A-:B1]	fimH22
C340-06		tet(A)	blaCTX-M-15,blaOXA-1	aadA5	mph(A)	sul1	dfrA17	catB3-like	aac(6')Ib-cr		ST-131	O25:H4	IncFII,IncFIA	[F2:A1:B-]	fimH30
C341-06		tet(A)	blaCTX-M-15,blaTEM-1B	aadA5	mph(A)	sul1	dfrA17	catB3-like	aac(6')Ib-cr		ST-131	O25:H4	IncFIA,IncFII	[F2:A1:B-]	fimH30
C342-06		tet(A)	blaCTX-M-15,blaOXA-1,blaTEM-1B	aadA5	mph(A)	sul1	dfrA17	catB3-like	aac(6')Ib-cr		ST-131	:H4	IncFIA,IncFII	[F2:A1:B-]	fimH30
C350-06		tet(A)	blaCTX-M-15,blaTEM-1B	aadA1-like		sul1	dfrA12,dfrA15				ST-131	O25:H4	IncFII(pSE11),IncFII,IncFIA,Col(BS512),Col(MG828)	[F2:A1:B-]	fimH30
C361-06		tet(A)	blaCTX-M-15	aac(3)-IIa-like,aadA1-like		sul1-like	dfrA15-like	catB3-like	aac(6')Ib-cr		ST-131	O25:H4	IncFIA,IncFII(pSE11),Col(BS512),Col(MG828)	[F79:A1:B-]	fimH30
C366-07			blaCTX-M-15	aadA1,aadA5,aadB	mph(A)	sul1	dfrA17	cmlA1-like			ST-131	O25:H4	IncFII,IncFIA,Col8282,IncY	[F2:A1:B-]	fimH30
C366-09											ST-131	O25:H4	IncFIC(FII),IncFIB(AP001918)	[F89:A-:B52*]	fimH22
C390-05			blaTEM-1B-like	aac(3)-IId-like,aadA1,aadA5-like,aadB		sul1		cmlA1-like			ST-131	O25:H4	IncFII(pRSB107),IncFIA,IncFIB(AP001918),IncFII,Col(MG828),ColRNAI	[F1:A1:B20]	fimH30
C392-05		tet(A)		aadA5	mph(A)	sul1	dfrA17				ST-131	O25:H4	IncFII,IncFIA,Col8282,p0111,IncX4,Col(MG828)	[F2:A1:B-]	fimH30
C407-11		tet(A)	blaTEM-1B	aac(3)-IId-like,aadA5,strA,strB-like	mph(A)	sul1,sul2	dfrA17				ST-131	O25:H4	IncFIA,IncFIB(AP001918),IncFII,Col156,ColRNAI	[F2:A2:B20]	fimH30
C4080-99											ST-131	:H4	NA		fimH22
C443-91											ST-131	O25:H4	IncFII,IncFIB(AP001918)	[F46*:A-:B20*]	fimH22
C448-05				aac(3)-IId-like	mph(A)						ST-131	O25:H4	IncFIA,IncFIB(AP001918)	[F36:A4:B1]	fimH30
C449-05			blaTEM-1B		mph(A)			catB3-like	aac(6')Ib-cr		ST-131	O25:H4	IncFIA,IncFIB(AP001918),IncFII,Col8282,Col(KPHS6)	[F36:A4:B1]	fimH30
C4678-00											ST-131	O25:H4	NA		fimH298
C4759-00		tet(A)	blaTEM-1C								ST-131	O25:H4	IncFII,IncFIB(AP001918),Col8282	[F2:A-:B1]	fimH22
C484-05		tet(A)	blaTEM-1C								ST-131	O25:H4	IncFII,IncFIB(AP001918),ColRNAI	[F2:A-:B1]	fimH22
C506-72		tet(B)-like		aadA1							ST-131	:H4	IncFII(pRSB107),IncFIB(AP001918),Col(MG828)	[F1:A-:B49]	fimH22
C525-72		tet(B)		strA,strB							ST-131	O25:H4	IncFII,IncFIB(AP001918),IncFIA,Col(BS512),p0111	[F59*:A6:B26]	fimH22
C528-89			blaTEM-1A	aadA1,aadB	mph(A),mph(A)-like	sul1-like	dfrA24-like	cmlA1-like			ST-131	O25:H4	IncFIA,IncFIB(AP001918),Col8282,ColRNAI,Col(MG828)	[F-:A1:B1]	fimH22
C532-00	Yes		blaTEM-1B	aac(3)-IId-like,aadA2	mph(A)	sul1	dfrA12	catA1-like			ST-131	O25:H4	IncFII(pRSB107),IncFIB(AP001918),ColRNAI	[F1:A-:B33*]	fimH27
C541-10			blaCTX-M-15	aadA5	mph(A)-like	sul1	dfrA17				ST-131	O25:H4	IncFII,IncFIA,Col8282,Col(MG828)	[F2:A1:B-]	fimH30
C543-10			blaCTX-M-15	aadA5	mph(A)	sul1	dfrA17				ST-131	O25:H4	IncFIA,IncFII,Col8282,Col(MG828)	[F2:A1:B-]	fimH30
C544-10			blaCTX-M-15	aadA5	mph(A)	sul1	dfrA17				ST-131	O25:H4	IncFII,IncFIA,Col8282,Col(MG828)	[F2:A1:B-]	fimH30
C546-00	Yes		blaTEM-1B	aac(3)-IId-like				catA1-like			ST-131	O25:H4	IncFIB(AP001918),Col8282	[F-:A-:B33*]	fimH27
C549-10		tet(A)	blaCTX-M-15	aadA5	mph(A)	sul1	dfrA17	catB3-like	aac(6')Ib-cr		ST-131	O25:H4	IncFIA,IncFII,Col(BS512),Col8282,Col(MG828)	[F2:A1:B-]	fimH30
C553-10		tet(A)	blaCTX-M-15	aadA5	mph(A)	sul1	dfrA17				ST-131	O25:H4	IncFII,IncFIA,Col(MG828)	[F2:A1:B-]	fimH30
C554-10		tet(A)	blaCTX-M-15	aadA5	mph(A)	sul1	dfrA17				ST-131	O25:H4	IncFII,IncFIA,Col8282,Col(MG828)	[F2:A1:B-]	fimH30
C555-10		tet(B)-like	blaCTX-M-15,blaTEM-1B								ST-131	O25:H4	IncFII(pRSB107),IncFIA,IncFIB(AP001918),Col(BS512),Col8282,Col156,ColRNAI	[F48:A1:B49]	fimH30
C556-10			blaCTX-M-15								ST-131	O25:H4	IncFII,IncFIA,Col8282,Col(MG828),ColRNAI,IncY	[F2:A1:B-]	fimH30
C559-10			blaCTX-M-3								ST-131	O25:H4	IncI1,IncFII(pCoo),IncI2,Col(MG828),ColRNAI	[F16:A-:B-]	fimH338
C561-10		tet(A)	blaCTX-M-15	aadA5	mph(A)	sul1	dfrA17				ST-131	O25:H4	IncFIA,IncFII,Col8282,Col(MG828)	[F2:A1:B-]	fimH30
C562-10		tet(A)	blaCTX-M-15,blaOXA-1	aadA5	mph(A)	sul1	dfrA17	catB3-like	aac(6')Ib-cr		ST-131	O25:H4	IncFII,IncI1,IncFIA,Col8282,Col(MG828)	[F2:A1:B-]	fimH30
C563-10			blaCTX-M-15	aadA5	mph(A)	sul1	dfrA17				ST-131	O25:H4	IncFII,IncFIA,Col8282,Col(MG828)	[F2:A1:B-]	fimH30
C566-10			blaCTX-M-15	aadA5	mph(A)	sul1	dfrA17-like	catB3-like	aac(6')Ib-cr		ST-131	O25:H4	IncFIA,IncFII,IncY,Col(MG828)	[F2:A1:B-]	fimH30
C567-10		tet(A)	blaCTX-M-15,blaOXA-1	aadA5	mph(A)	sul1	dfrA17	catB3-like	aac(6')Ib-cr		ST-131	O25:H4	IncFII,IncFIA,Col(BS512)	[F2:A1:B-]	fimH30
C574-72		tet(B)-like		aadA1							ST-131	O25:H4	IncFIB(AP001918),Col(MG828)	[F1:A-:B49]	fimH22
C585-05			blaTEM-1B	strA,strB-like	mph(A)	sul2	dfrA14-like				ST-131	O25:H4	IncFII(29),IncFIB(AP001918),Col8282,Col156,Col(MG828)	[F29:A-:B10]	fimH22
C595-10		tet(A)	blaCTX-M-15	aadA5	mph(A)	sul1	dfrA17				ST-131	O25:H4	IncFII,IncFIA,Col8282,Col(MG828)	[F2:A1:B-]	fimH30
C597-00	Yes		blaTEM-1B	aac(3)-IId-like,aadA2	mph(A)	sul1	dfrA12	catA1-like			ST-131	O25:H4	IncFII(pRSB107),IncFIB(AP001918)	[F1:A-:B33*]	fimH27
C602-10		tet(A)	blaCTX-M-27	strA,strB-like		sul2					Novel	O25:H4	IncFII(pRSB107),IncFIA,IncFIB(AP001918),IncFIB(pLF82),Col(MG828)	[F1:A2:B20]	fimH30
C603-10		tet(A)	blaCTX-M-15	aadA5	mph(A)	sul1	dfrA17				ST-131	O25:H4	IncFIA,IncFII,Col8282,IncY,Col(MG828)	[F2:A1:B-]	fimH30
C605-05			blaTEM-1C								ST-131	O25:H4	IncFII,IncFIB(AP001918),p0111,Col(MG828)	[F2:A-:B1]	fimH22
C609-10		tet(B)-like	blaCTX-M-15,blaTEM-1B	aadA5		sul1	dfrA17	catA1-like,catB3-like	aac(6')Ib-cr		ST-131	O25:H4	IncFIA,IncFIB(AP001918),Col(BS512),Col8282	[F48:A1:B49]	fimH30
C610-10		tet(A)	blaTEM-1B	aadA2	mph(A)	sul1	dfrA12				ST-131	O25:H4	IncFIA,IncI1,IncFIB(AP001918),IncFII,Col8282	[F36:A1:B20]	fimH30
C611-10		tet(A)	blaCTX-M-15	aadA5-like,strA,strB-like	mph(A)	sul2	dfrA17	catB3-like	aac(6')Ib-cr		ST-131	O25:H4	IncFII(pRSB107),IncFIA,IncFIB(AP001918),Col8282,Col156,IncX4	[F1:A2:B20]	fimH30
C613-10		tet(A)	blaCTX-M-15	aadA5	mph(A)	sul1	dfrA17				ST-131	O25:H4	IncFIA,IncFII,Col8282,Col(MG828)	[F2:A1:B-]	fimH30
C614-10		tet(A)	blaCTX-M-15-like,blaOXA-1	aadA5	mph(A)	sul1	dfrA17	catB3-like	aac(6')Ib-cr		ST-131	O25:H4	IncFII,IncFIA,IncX1,Col(MG828)	[F2:A1:B-]	fimH30
C615-10		tet(A)	blaCTX-M-15	aadA5	mph(A)	sul1	dfrA17	catB3-like	aac(6')Ib-cr		ST-131	O25:H4	IncFIA,IncFII,Col8282,Col(MG828)	[F2:A1:B-]	fimH30
C617-98		tet(A)	blaTEM-1C								ST-131	:H4	IncFII,IncFIB(AP001918),ColRNAI,Col(MG828)	[F2:A-:B1]	fimH298
C618-10		tet(A)	blaCTX-M-27	strA,strB-like	mph(A)	sul1,sul2	dfrA17				ST-131	O25:H4	IncFII(pRSB107),IncFIA,IncFIB(AP001918),Col156,Col(MG828)	[F1:A2:B20]	fimH30
C619-10		tet(A)	blaCTX-M-15	aadA5	mph(A)	sul1	dfrA17				ST-131	O25:H4	IncFIA,IncFII,Col8282,Col(MG828)	[F2:A1:B-]	fimH30
C61-97			blaTEM-1B	aadA5		sul1	dfrA17				ST-131	O25:H4	IncFIA,IncFIB(AP001918),IncFII,IncN,Col(MG828)	[F2:A1:B1]	fimH30
C623-10			blaCTX-M-15	aadA5	mph(A)	sul1	dfrA17				ST-131	O25:H4	IncFII,IncFIA,Col8282,Col(MG828)	[F2:A1:B-]	fimH30
C626-10		tet(A)	blaCTX-M-15,blaTEM-1B	strA,strB-like		sul2					ST-131	O25:H4	IncFII(pRSB107),IncFIA,IncFIB(AP001918),Col(MG828),Col156,ColRNAI	[F1:A2:B20]	fimH30
C629-10		tet(A)	blaCTX-M-15,blaOXA-1	aadA5	mph(A)	sul1	dfrA17	catB3-like	aac(6')Ib-cr		ST-131	O25:H4	IncFIA,IncFII,Col8282,Col(MG828)	[F2:A1:B-]	fimH30
C630-10		tet(A)	blaCTX-M-15	aadA5	mph(A)	sul1	dfrA17				ST-131	O25:H4	IncFIA,IncFII,Col8282,Col156,Col(MG828)	[F2:A1:B-]	fimH30
C631-10		tet(A)	blaCTX-M-27	aadA5,strA,strB-like	mph(A)	sul1,sul2	dfrA17				ST-131	O25:H4	IncFII(29),IncFIB(AP001918),IncFIA,IncN,Col156	[F29:A2:B20]	fimH30
C667-08			blaCMY-2								ST-131	O25:H4	IncFII(29),IncI1,IncFIB(AP001918),Col156,Col(MG828)	[F29:A-:B10]	fimH22
C721-89		tet(B)	blaTEM-1B-like	aadA1-like,strA-like,strB-like		sul1,sul2	dfrA18-like	cml-like,cmlA1-like			ST-131	O25:H4	IncFII,IncFIB(AP001918),ColRNAI	[F11:A-:B33*]	fimH27
C735-00			blaTEM-1B	aadA1,aph(3')-Ia,strA,strB		sul2	dfrA1				ST-131	O25:H4	IncFII(pRSB107),IncFIA,IncFIB(AP001918),IncQ1,ColRNAI	[F1:A6:B1]	fimH386
C752-10		tet(A)	blaCTX-M-15	aadA5	mph(A)	sul1	dfrA17				ST-131	O25:H4	IncFIA,IncFII,ColRNAI,Col(MG828)	[F2:A1:B-]	fimH30
C755-10			blaCTX-M-2	aac(3)-VIa-like,aadA1		sul1					ST-131	O25:H4	IncFIC(FII),IncFIB(AP001918),Col8282,ColRNAI,Col(MG828)	[F18:A-:B1]	fimH22
C757-10		tet(A)	blaCTX-M-15,blaOXA-1	aadA5	mph(A)	sul1	dfrA17	catB3-like	aac(6')Ib-cr		ST-131	O25:H4	IncFIA,IncFII,IncY,IncX4,Col8282	[F2:A1:B-]	fimH30
C758-10		tet(A)	blaCTX-M-15	aadA5	mph(A)	sul1	dfrA17	catB3-like	aac(6')Ib-cr-like		ST-131	O25:H4	IncFIA,IncFII,IncN,Col8282,Col156	[F2:A1:B-]	fimH30
C759-10		tet(A)	blaCTX-M-15,blaOXA-1,blaTEM-1B	aac(3)-IIa-like,strA,strB		sul2	dfrA14-like	catB3-like	aac(6')Ib-cr		ST-131	O25:H4	IncFIA,IncFIB(AP001918),Col(BS512),Col8282,Col(MG828)	[F36:A6*:B1]	fimH30
C764-10		tet(B)-like	blaCTX-M-15,blaOXA-1	aadA1-like,aadB		sul1	dfrA18-like	catA1-like,catB3-like		fosA	ST-844	:H4	IncFII(pRSB107),IncFIB(AP001918),ColRNAI,Col(MG828)	[F4:A-:B52]
C771-10		tet(A)	blaCTX-M-15,blaTEM-1B					catB3-like	aac(6')Ib-cr		ST-131	O25:H4	IncFIA,IncFII,Col156	[F2:A1:B-]	fimH30
C772-10			blaCTX-M-15	aadA5-like	mph(A)	sul1	dfrA17	catB3-like	aac(6')Ib-cr		ST-131	O25:H4	IncFIA,IncFII,Col(MG828)	[F2:A1:B-]	fimH30
C779-10		tet(A)	blaCTX-M-27	aadA5,strB-like	mph(A)	sul1,sul2	dfrA17,dfrA5				ST-131	O25:H4	IncFIA,IncFIB(AP001918),Col8282,Col(KPHS6),Col(MG828)	[F1:A2:B20]	fimH30
C780-10			blaCTX-M-15	aadA5-like	mph(A)	sul1	dfrA17	catB3-like	aac(6')Ib-cr		ST-131	O25:H4	IncFIA,IncFII,Col(MG828)	[F2:A1:B-]	fimH30
C796-00	Yes		blaTEM-1B	aac(3)-IId-like,aadA2	mph(A)	sul1	dfrA12	catA1-like			ST-131	O25:H4	IncFII(pRSB107),IncFIB(AP001918)	[F1:A-:B33*]	fimH27
C86-04	Yes	tet(B)	blaCTX-M-27,blaTEM-1B	aac(3)-IId-like,aadA1-like,aadA2	mph(A)	sul1	dfrA12	catA1-like			ST-131	O25:H4	IncFII(pRSB107),IncFII,IncFIB(AP001918),IncR	[F1:A13*:B33*]	fimH27
C928-98											ST-131	O25:H4	IncFII,IncFIB(AP001918)	[F2:A-:B1]	fimH22
C938-70											ST-131	:H4	IncI1		fimH22
C942-82											ST-131	:H4	IncFII	[F2:A-:B-]	fimH22-like
C969-70		tet(B)	blaTEM-1B	strA,strB							ST-131	:H4	IncFII,IncFIB(AP001918),IncFIA,Col(BS512),ColRNAI	[F2:A6:B26]	fimH22
