# Supplementary material for: Emergence of Enteroaggregative Escherichia coli within the ST131 Lineage as a Cause of Extraintestinal Infections
Source: mBio. 2020 May 19;11(3):e00353-20. doi: 10.1128/mBio.00353-20 (PMC7240153; doi:10.1128/mBio.00353-20)
Supplement: TABLE S2 [file mBio.00353-20-st002.xlsx]

## Sheet: Suppl. Table 2
Suppl. Table 2. Key genetic profile data for EAEC ST131 isolates
	Isolate	Country	Collection year	Source	fimH	EAEC virulence factors							Antibiotic resistance genes
						Cov. of pAA-ST131 [%]	AAF genes	aggR	aatPABCD	aap	aar	orf3/4	Beta-lactam	Aminoglycoside	Macrolide	Sulphonamide	Trimethoprim	Tetracycline	Phenicol
blaCTX-M-101-positive	ESBL20140179	Denmark	2014	Blood	27	99.9362	agg5DCBA	+	+	+	+	+	blaCTX-M-101,blaTEM-1B	aac(3)-IId-like,aadA2,strA,strB	mph(A)	sul1,sul2-like	dfrA12	tet(A)-like	catA1-like,floR-like
	ESBL20140205	Denmark	2014	Blood	27	99.9544	agg5DCBA	+	+	+	+	+	blaCTX-M-101,blaTEM-1B	aac(3)-IId-like,aadA2,strA,strB	mph(A)	sul1,sul2-like	dfrA12	tet(A)-like	catA1-like,floR-like
	ESBL20140211	Denmark	2014	Blood	27	100	agg5DCBA	+	+	+	+	+	blaCTX-M-101,blaTEM-1B	aac(3)-IId-like,aadA2,strA,strB	mph(A)	sul1,sul2-like	dfrA12	tet(A)-like	catA1-like,floR-like
	ESBL20140212	Denmark	2014	Blood	27	99.9671	agg5DCBA	+	+	+	+	+	blaCTX-M-101,blaTEM-1B	aac(3)-IId-like,aadA2,strA,strB	mph(A)	sul1,sul2-like	dfrA12	tet(A)-like	catA1-like,floR-like
	ESBL20140237	Denmark	2014	Blood	27	100	agg5DCBA	+	+	+	+	+	blaCTX-M-101,blaTEM-1B	aac(3)-IId-like,aadA2,strA,strB	mph(A)	sul1,sul2-like	dfrA12	tet(A)-like	catA1-like,floR-like
	ESBL20140241	Denmark	2014	Blood	27	100	agg5DCBA	+	+	+	+	+	blaCTX-M-101,blaTEM-1B	aac(3)-IId-like,aadA2,strA,strB	mph(A)	sul1,sul2-like	dfrA12	tet(A)-like	catA1-like,floR-like
	ESBL20140252	Denmark	2014	Blood	27	99.8205	agg5DCBA	+	+	+	+	+	blaCTX-M-101,blaTEM-1B	aac(3)-IId-like,aadA2,strA,strB	mph(A)-like	sul1,sul2-like	dfrA12	tet(A)-like	catA1-like,floR-like
	ESBL20140255	Denmark	2014	Blood	27	99.9867	agg5DCBA	+	+	+	+	+	blaCTX-M-101,blaTEM-1B	aac(3)-IId-like,aadA2,strA,strB	mph(A)	sul1,sul2-like	dfrA12	tet(A)-like	catA1-like,floR-like
	ESBL20140272	Denmark	2014	Blood	27	100	agg5DCBA	+	+	+	+	+	blaCTX-M-101,blaTEM-1B	aac(3)-IId-like,aadA2,strA,strB	mph(A)	sul1,sul2-like	dfrA12	tet(A)-like	catA1-like,floR-like
	ESBL20140279	Denmark	2014	Blood	27	99.9937	agg5DCBA	+	+	+	+	+	blaCTX-M-101,blaTEM-1B	aac(3)-IId-like,aadA2,strA,strB	mph(A)	sul1,sul2-like	dfrA12	tet(A)-like	catA1-like,floR-like
	ESBL20140293	Denmark	2014	Blood	27	99.9453	agg5DCBA	+	+	+	+	+	blaCTX-M-101,blaTEM-1B	aac(3)-IId-like,aadA2,strA,strB	mph(A)	sul1,sul2-like	dfrA12	tet(A)-like	catA1-like,floR-like
	ESBL20140295	Denmark	2014	Blood	27	100	agg5DCBA	+	+	+	+	+	blaCTX-M-101,blaTEM-1B	aac(3)-IId-like,aadA2,strA,strB	mph(A)	sul1,sul2-like	dfrA12	tet(A)-like	catA1-like,floR-like
	ESBL20150001	Denmark	2015	Blood	27	100	agg5DCBA	+	+	+	+	+	blaCTX-M-101	aac(3)-IId-like,aadA2,strA,strB	mph(A)-like	sul1,sul2-like	dfrA12	tet(A)-like	catA1-like,floR-like
	ESBL20150056	Denmark	2015	Blood	27	99.9152	agg5DCBA	+	+	+	+	+	blaCTX-M-101,blaTEM-1B	aac(3)-IId-like,aadA2,strA,strB	mph(A)-like	sul1,sul2-like	dfrA12	tet(A)-like	catA1-like,floR-like
	ESBL20150102	Denmark	2015	Blood	27	100	agg5DCBA	+	+	+	+	+	blaCTX-M-101,blaTEM-1B	aac(3)-IId-like,aadA2,strA,strB	mph(A)	sul1,sul2-like	dfrA12	tet(A)-like	catA1-like,floR-like
	ESBL20150122	Denmark	2015	Blood	27	99.463	agg5DCBA	+	+	+	+	+	blaCTX-M-101,blaTEM-1B	aac(3)-IId-like,aadA2,strA,strB	mph(A)-like	sul1,sul2-like	dfrA12	tet(A)-like	catA1-like,floR-like
	ESBL20150123	Denmark	2015	Blood	27	99.6628	agg5DCBA	+	+	+	+	+	blaCTX-M-101,blaTEM-1B	aac(3)-IId-like,aadA2,strA,strB	mph(A)	sul1,sul2-like	dfrA12	tet(A)-like	catA1-like,floR-like
	ESBL20150150	Denmark	2015	Blood	27	100	agg5DCBA	+	+	+	+	+	blaCTX-M-101,blaTEM-1B	aac(3)-IId-like,aadA2,strA,strB	mph(A)	sul1,sul2-like	dfrA12	tet(A)-like	catA1-like,floR-like
	ESBL20150196	Denmark	2015	Blood	27	32.0331	-	-	-	-	-	-	blaCTX-M-101,blaTEM-1B	aac(3)-IId-like,aadA2,strA,strB	mph(A)	sul1,sul2-like	dfrA12	tet(A)-like	catA1-like,floR-like
	ESBL20150217	Denmark	2015	Blood	27	100	agg5DCBA	+	+	+	+	+	blaCTX-M-101,blaTEM-1B	aac(3)-IId-like,aadA2,strA,strB	mph(A)	sul1,sul2-like	dfrA12	tet(A)-like	floR-like
	ESBL20150239	Denmark	2015	Blood	27	100	agg5DCBA	+	+	+	+	+	blaCTX-M-101,blaTEM-1B	aac(3)-IId-like,aadA2-like,strA,strB	mph(A)	sul1,sul2-like	dfrA12	tet(A)-like	catA1-like,floR-like
	ESBL20150244	Denmark	2015	Blood	27	100	agg5DCBA	+	+	+	+	+	blaCTX-M-101,blaTEM-1B	aac(3)-IId-like,aadA2,strA,strB-like	mph(A)-like	sul1,sul2-like	dfrA12	tet(A)-like	catA1-like,floR-like
	ESBL20150296	Denmark	2015	Blood	27	99.9425	agg5DCBA	+	+	+	+	+	blaCTX-M-101,blaTEM-1B	aac(3)-IId-like,aadA2,strA,strB	mph(A)	sul1,sul2-like	dfrA12	tet(A)-like	catA1-like,floR-like
	ESBL20150300	Denmark	2015	Blood	27	32.9431	-	-	-	-	-	-	blaCTX-M-101,blaTEM-1B	aac(3)-IId-like,aadA2,strA,strB	mph(A)	sul1,sul2-like	dfrA12	tet(A)-like	catA1-like,floR-like
	ESBL20150302	Denmark	2015	Blood	27	90.5318	agg5DC	-	+	-	-	-	blaCTX-M-101,blaTEM-1B	aac(3)-IId-like,aadA2	mph(A)	sul1	dfrA12		catA1-like
	ESBL20150327	Denmark	2015	Blood	27	100	agg5DCBA	+	+	+	+	+	blaCTX-M-101,blaTEM-1B	aac(3)-IId-like,aadA2,strA,strB-like	mph(A),mph(A)-like	sul1,sul2-like	dfrA12	tet(A)-like	catA1-like,floR-like
	ESBL20150366	Denmark	2015	Blood	27	99.9958	agg5DCBA	+	+	+	+	+	blaCTX-M-101,blaTEM-1B	aac(3)-IId-like,aadA2,strA,strB	mph(A),mph(A)-like	sul1,sul2-like	dfrA12	tet(A)-like	catA1-like,floR-like
WHO collection	C254-98	Denmark	1998	Respiratory tract	27	100	agg5DCBA	+	+	+	+	+	blaTEM-1B	aac(3)-IId-like,aadA2	mph(A)	sul1	dfrA12		catA1-like
	C179-00	Denmark	2000	Urine	27	100	agg5DCBA	+	+	+	+	+	blaTEM-1B	aac(3)-IId-like,aadA2-like			dfrA12		catA1-like
	C86-04	Vietnam	2004	Faeces	27	100	agg5DCBA	+	+	+	+	+	blaCTX-M-27-like,blaOXA-1,blaTEM-1B	aac(3)-IId-like,aadA1-like,aadA2	mph(A)	sul1	dfrA12	tet(B)	catA1-like
	C796-00	Denmark	2000	Faeces	27	100	agg5DCBA	+	+	+	+	+	blaTEM-1B	aac(3)-IId-like,aadA2	mph(A)	sul1	dfrA12		catA1-like
	C597-00	Denmark	2000	Faeces	27	100	agg5DCBA	+	+	+	+	+	blaTEM-1B	aac(3)-IId-like,aadA2	mph(A)	sul1	dfrA12		catA1-like
	C532-00	Denmark	2000	Faeces	27	100	agg5DCBA	+	+	+	+	+	blaTEM-1B	aac(3)-IId-like,aadA2	mph(A)	sul1	dfrA12		catA1-like
	C546-00	Denmark	2000	Faeces	27	95.6788	agg5DCBA	+	+	+	+	+	blaTEM-1B	aac(3)-IId-like					catA1-like
	C1883-99	Denmark	1999	Urine	27	72.6421	agg5DCBA		+				blaTEM-1B	aac(3)-IId-like,aadA2	mph(A)	sul1	dfrA12		catA1-like
	C180-00	Denmark	2000	Urine	298	78.589	aggDCBA	+	+	+	+	+	blaTEM-1B	aac(3)-IId-like,aadA2	mph(A)	sul1	dfrA12		catA1-like
	C168-00	Denmark	2000	Urine	22	78.4494	aggDCBA	+	+	+	+	+	blaTEM-1B	aac(3)-IId-like,aadA2	mph(A)	sul1	dfrA12		catA1-like
	C167-00	Denmark	2000	Urine	22	78.0891	aggDCBA	-	-	+	+	-	blaTEM-1B	aac(3)-IId-like
	C156-00	Denmark	2000	Urine	22	77.848	aggDCBA	+	+	+	+	+	blaTEM-1B	aac(3)-IId-like,aadA2	mph(A)	sul1	dfrA12
Enterobase	07882_765-sc-1872573				54-like	100	agg5DCBA	+	+	+	+	+	blaCTX-M-15,blaOXA-1,blaOXA-10,blaTEM-1B	aac(3)-IIa-like,aadA1-like,aadA2,strA,strB-like	mph(A)	sul1-like,sul2	dfrA12,dfrA14-like,dfrA8	tet(A)	catA1-like,catA2-like,catB3-like,cmlA1-like
	10233_965-sc-1872567				27	99.4511	agg5DCBA	+	+	+	+	+	blaCTX-M-15,blaOXA-1,blaTEM-1B	aac(3)-IId-like,aadA1-like,strA,strB		sul1-like,sul2	dfrA14-like,dfrA7	tet(A)-like	catA1-like,catB3-like
	18169_2-316-03_S4_C3	Tanzania		Faeces	27	100	agg5DCBA	+	+	+	+	+	blaTEM-1B	aac(3)-IId-like,strA,strB		sul2	dfrA7	tet(A)	catA1-like
	23836_upec-54	USA	2011		27	100	agg5DCBA	+	+	+	+	+	blaTEM-1B	aac(3)-IId-like
	57150_3-020-07_S4_C1	Tanzania	2009	Faeces	27	100	agg5DCBA	+	+	+	+	+	blaTEM-1B	strA,strB		sul1-like,sul2	dfrA7	tet(A)	catA1-like
	57787_cam_2830	Cambodia	2009	Urine	298	66.1526	agg5DCBA	+	+	+	+	+	blaCMY-2,blaTEM-1B	aac(3)-IId-like,aadA2-like,strA,strB	mph(A)	sul1,sul2	dfrA12	tet(A)-like	catA1-like
	57788_cam_2254	Cambodia	2010	Urine	298	68.3062	agg5DCBA	+	+	+	+	+	blaTEM-1B	aac(3)-IId-like,aadA2,strA,strB	mph(A)	sul1,sul2-like	dfrA12	tet(A)-like	catA1-like
	57808_08B08158	Thailand	2008	Urine	5	100	agg5DCBA	+	+	+	+	+	blaDHA-1,blaSHV-12,blaTEM-1B	aac(3)-IId-like,aac(6')-IIc,aadA2,strA,strB	ere(A)-like,mph(A)	sul1,sul2	dfrA12,dfrA14-like	tet(D)	catA1-like,catA2-like
	57812_cam_2853	Cambodia	2009	Blood	22	72.8804	aggDCBA	+	+	+	+	+	blaTEM-1B	strA,strB		sul2	dfrA1	tet(A)-like
	57818_11B00726	Thailand	2011	Urine	5	100	agg5DCBA	+	+	+	+	+	blaTEM-1B	aac(3)-IId-like,aadA2	mph(A)	sul1	dfrA12	tet(D)
	57819_11B00663	Thailand	2011	Blood	27	100	agg5DCBA	+	+	+	+	+	blaTEM-1B	aac(3)-IId-like,aadA2,strA,strB	mph(A)	sul1,sul2-like	dfrA12	tet(A)-like	catA1-like
	57826_10B07395	Thailand	2010	Urine	27	100	agg5DCBA	+	+	+	+	+	blaTEM-1B	aac(3)-IId-like,aadA2,strA,strB	mph(A)	sul1,sul2-like	dfrA12	tet(A)-like	catA1-like
	57910_can_70328	Canada	2007		27	100	agg5DCBA	+	+	+	+	+	blaTEM-1B	aac(3)-IId-like,aadA2	mph(A)	sul1	dfrA12		catA1-like
	73690_C1289-sc-2212351				27	100	agg5DCBA	+	+	+	+	+	blaTEM-1B	aac(3)-IId-like,strA,strB		sul1-like,sul2	dfrA7	tet(A)	catA1-like
	73692_BKQA8N-sc-2212353				27	95.308	-	+	+	+	+	-	blaCTX-M-15,blaOXA-1,blaTEM-1B	aac(3)-IIa-like,aac(3)-IId-like,aadA1-like,strA,strB		sul1-like,sul2	dfrA14-like,dfrA7	tet(A),tet(A)-like	catA1-like,catB3-like
	73720_D3420-sc-2212380				27	100	agg5DCBA	+	+	+	+	+		aac(3)-IId-like,aadA1-like,strA,strB		sul1-like,sul2-like	dfrA1,dfrA7	tet(B)	catA1-like
	73723_10151-sc-2212383				27	99.8598	agg5DCBA	+	+	+	+	+	blaTEM-1B	aac(3)-IId-like,strA,strB		sul1-like,sul2	dfrA7	tet(A)	catA1-like
	73735_D25641-sc-2212395				27	100	agg5DCBA	+	+	+	+	+	blaTEM-1B	aac(3)-IId-like,strA,strB		sul1-like,sul2	dfrA7		catA1-like
	73779_C29-sc-2212413				27	100	agg5DCBA	+	+	+	+	+	blaTEM-1B	aac(3)-IId-like,strA,strB		sul1-like,sul2	dfrA7	tet(A)	catA1-like
	73791_D32322-sc-2212427				27	100	agg5DCBA	+	+	+	+	+	blaSHV-12,blaTEM-1B	aac(3)-IId-like,aac(6')-IIc,aadA2,aph(3')-Ia-like,strA,strB	ere(A)-like	sul1-like,sul2-like	dfrA18-like,dfrA7	tet(A)	catA1-like,catA2-like
	73797_D49086-sc-2212434				27	100	agg5DCBA	+	+	+	+	+	blaTEM-1B	aac(3)-IId-like,strA,strB-like		sul1-like,sul2	dfrA7	tet(A)	catA1-like
	73846_10140-sc-2212379				27	99.8619	agg5DCBA	+	+	+	+	+	blaTEM-1B	aac(3)-IId-like,strA,strB		sul1-like,sul2	dfrA7	tet(A)	catA1-like
	ERR474143				27	100	agg5DCBA	+	+	+	+	+
	74336_33165-sc-2292666				30	68.9069	aggDCBA	+	+	+	+	+	blaCTX-M-15,blaOXA-1	aac(3)-IIa-like,aadA5	mph(A)	sul1	dfrA17	tet(A)	catB3-like
	75055_HICF124	UK	2010	Blood	27	100	aggDCBA	+	+	+	+	+	blaTEM-1B	aac(3)-IId-like,aadA2	mph(A)	sul1	dfrA12		catA1-like
