# Supplementary material for: Emergence of Enteroaggregative Escherichia coli within the ST131 Lineage as a Cause of Extraintestinal Infections
Source: mBio. 2020 May 19;11(3):e00353-20. doi: 10.1128/mBio.00353-20 (PMC7240153; doi:10.1128/mBio.00353-20)
Supplement: TABLE S3 [file mBio.00353-20-st003.xlsx]

## Sheet: Suppl. Table 3
Suppl. Table 3. ExPEC virulence genes present in the ST131 fimH27 isolates of Fig. 2B
		ExPEC genes (Johnson et al 2003)									UPEC genes (Spurbeck et al 2012)
	Isolate	papA	papH	papC	sfa	focD	afaA	afaC	iutA	kpsM II	chuA	fyuA	vat	yfcV
blaCTX-M-101-positive	ESBL20150001	+	+	+	+	-	-	+	+	+	+	+	-	+
	ESBL20150056	+	+	+	+	-	+	+	+	+	+	+	-	+
	ESBL20150102	+	+	+	+	-	+	+	+	+	+	+	-	+
	ESBL20150122	+	+	+	+	-	+	+	+	+	+	+	-	+
	ESBL20150123	+	+	+	+	-	+	+	+	+	+	+	-	+
	ESBL20150150	+	+	+	+	-	+	+	+	+	+	+	-	+
	ESBL20150217	+	+	+	+	-	+	+	+	+	+	+	-	+
	ESBL20150239	-	-	-	+	-	+	+	-	+	+	+	-	+
	ESBL20150244	+	+	+	+	-	+	+	+	+	+	+	-	+
	ESBL20150296	+	+	+	+	-	+	+	+	+	+	+	-	+
	ESBL20150302	+	+	+	+	-	+	+	+	+	+	+	-	+
	ESBL20150327	+	+	+	+	-	+	+	+	+	+	+	-	+
	ESBL20150366	+	+	+	+	-	+	+	+	+	+	+	-	+
	ESBL20140179	+	+	+	+	-	+	+	+	+	+	+	-	+
	ESBL20140205	+	+	+	+	-	+	+	+	+	+	+	-	+
	ESBL20140211	+	+	+	+	-	+	+	+	+	+	+	-	+
	ESBL20140212	+	+	+	+	-	+	+	+	+	+	+	-	+
	ESBL20140237	+	+	+	+	-	+	+	+	+	+	+	-	+
	ESBL20140241	+	+	+	+	-	+	+	+	+	+	+	-	+
	ESBL20140252	+	+	+	+	-	+	+	+	+	+	+	-	+
	ESBL20140255	+	+	+	+	-	+	+	+	+	+	+	-	+
	ESBL20140272	+	+	+	+	-	+	+	+	+	+	+	-	+
	ESBL20140279	+	+	+	+	-	+	+	+	+	+	+	-	+
	ESBL20140293	+	+	+	+	-	+	+	+	+	+	+	-	+
	ESBL20140295	+	+	+	+	-	+	+	+	+	+	+	-	+
	ESBL20150196	+	+	+	+	-	+	+	+	+	+	+	-	+
	ESBL20150300	+	+	+	+	-	+	+	+	+	+	+	-	+
WHO collection	C86-04	-	-	-	+	-	+	+	+	+	+	+	-	+
	C179-00	+	+	+	+	-	-	-	+	+	+	+	-	+
	C1883-99	Partial	+	+	+	-	+	+	+	+	+	+	-	+
	C254-98	+	+	+	+	-	-	-	+	+	+	+	-	+
	C532-00	-	-	-	+	-	+	+	+	+	+	+	-	+
	C546-00	-	-	-	+	-	+	+	+	+	+	+	-	+
	C597-00	-	-	-	+	-	+	+	+	+	+	+	-	+
	C796-00	-	-	-	+	-	+	+	+	+	+	+	-	+
Enterobase, H27 group	ERR1035669	Partial	+	+	+	-	-	-	+	+	+	+	-	+
	ERR1202015	+	+	+	+	-	+	+	+	+	+	+	-	+
	ERR1971532	+	+	+	+	-	+	+	+	+	+	+	-	+
	ERR1971545	+	+	+	+	-	+	+	+	+	+	+	-	+
	ERR1971750	+	+	+	+	-	+	+	+	+	+	+	-	+
	ERR434365	Partial	+	+	+	-	-	-	+	+	+	+	-	+
	ERR434527	+	+	+	+	-	-	-	+	+	+	+	-	+
	ERR435552	+	+	+	+	-	-	-	+	+	+	+	-	+
	ERR474143	-	-	-	+	-	+	+	+	+	+	+	-	+
	ERR474181	Partial	+	+	+	-	-	-	+	+	+	+	-	+
	ERR586986	Partial	+	+	+	-	-	-	+	+	+	+	-	+
	ERR586991	Partial	+	+	+	-	+	+	+	+	+	+	-	+
	ERR926354	-	-	-	+	-	-	-	+	+	+	+	-	+
	ERR926356	-	+	+	+	-	-	-	+	+	+	+	-	+
	ERR926382	+	+	+	+	-	-	-	+	+	+	+	-	+
	ERR926385	Partial	+	+	+	-	-	-	+	+	+	+	-	+
	ERR926397	Partial	+	+	+	-	-	-	+	+	+	+	-	+
	ERR926409	Partial	+	+	+	-	-	-	+	+	+	+	-	+
	ERR926414	Partial	+	+	+	-	-	-	+	+	+	+	-	+
	ERR926426	Partial	+	+	+	-	-	-	+	+	+	+	-	+
	ERR926432	Partial	+	+	+	-	-	-	+	+	+	+	-	+
	ERR926434	+	+	+	+	-	+	+	+	+	+	+	-	+
	ERR971988	Partial	+	+	+	-	-	-	+	+	+	+	-	+
	SRR1186472	Partial	+	+	+	-	-	-	+	+	+	+	-	+
	SRR1191664	Partial	+	+	+	-	-	-	+	+	+	+	-	+
	SRR1314549	+	+	+	+	-	-	-	+	+	+	+	-	+
	SRR2544776	+	+	+	+	-	-	-	+	+	+	+	-	+
	SRR2970639	Partial	+	+	+	-	+	+	+	+	+	+	-	+
	SRR2970735	+	+	+	+	-	+	+	+	+	+	+	-	+
	SRR2970743	-	-	-	+	-	+	+	+	+	+	+	-	+
	SRR2970744	-	-	-	+	-	+	+	+	+	+	+	-	+
	SRR2970746	+	+	+	+	-	+	+	+	+	+	+	-	+
	SRR2970754	-	-	-	+	-	+	+	+	+	+	+	-	+
	SRR2970767	-	-	-	+	-	+	+	+	+	+	+	-	+
	SRR3050921	+	+	+	+	-	+	+	+	+	+	+	-	+
	SRR3051027	+	+	+	+	-	-	-	+	+	+	+	-	+
	SRR3057126	+	+	+	+	-	-	-	+	+	+	+	-	+
	SRR3098950	+	+	+	+	-	-	-	+	+	+	+	-	+
	SRR3143615	+	+	+	+	-	-	-	+	+	+	+	-	+
	SRR3578656	+	+	+	+	-	-	-	+	+	+	+	-	+
	SRR4261173	-	-	-	+	-	-	-	+	+	+	+	-	+
	SRR5420068	+	+	+	+	-	-	-	+	+	+	+	-	+
	SRR933381	-	-	-	+	-	-	-	+	+	+	+	-	+
